# Supplementary material for: Band-Engineered α-Fe2O3@NiO P-N Heterojunction for Room-Temperature NH3 Detection and Real-Time Meat Spoilage Monitoring
Source: Nanomaterials (Basel). 2025 Jun 25;15(13):987. doi: 10.3390/nano15130987 (PMC12250746; doi:10.3390/nano15130987)
Supplement: Supplementary file 1 [file nanomaterials-15-00987-s001.zip]

Archive with 1 entries (1 files):
- nanomaterials-3685198-supplementary.pdf
